# Supplementary material for: Enalapril Diminishes the Diabetes-Induced Changes in Intestinal Morphology, Intestinal RAS and Blood SCFA Concentration in Rats
Source: Int J Mol Sci. 2022 May 27;23(11):6060. doi: 10.3390/ijms23116060 (PMC9181110; doi:10.3390/ijms23116060)
Supplement: Supplementary file 1 [file ijms-23-06060-s001.zip]

Archive with 1 entries (1 files):
- ijms-1725094-supplementary.pdf
